# Supplementary material for: Genome-Wide Association Study of White Blood Cell Count in 16,388 African Americans: the Continental Origins and Genetic Epidemiology Network (COGENT)
Source: PLoS Genet. 2011 Jun 30;7(6):e1002108. doi: 10.1371/journal.pgen.1002108 (PMC3128101; doi:10.1371/journal.pgen.1002108)
Supplement: Table S2 — Results of top SNPs (P<1×10−5) for total white blood cell count. (XLS) [file pgen.1002108.s007.xls]

## Sheet: S2 WBC
chr	position	snp	n	allele1	allele2	freq1	effect	stderr	pvalue	direction	hetisq	gene info
1	157441307	rs2814778	15212	t	c	0.2109	0.2302	0.0047	1.00E-524	+++?+++	-19.4	DARC promoter
16	69555646	rs12149261	13621	a	c	0.2538	0.083	0.0045	3.5e-75	++???++	0	HYDIN intron
4	75181913	rs9131	16347	t	c	0.232	-0.0234	0.0041	1.58e-08	-------	0	CXCL2 LOC2920 mrna-utr
4	75196701	rs1371799	16388	t	c	0.7614	0.023	0.0041	2.75e-08	+++++++	0
4	75184138	rs3806792	16387	t	c	0.7623	0.0228	0.0041	3.55e-08	+++++++	0	CXCL2 LOC2920 locus-region
4	75186754	rs7667376	16388	t	c	0.2355	-0.0228	0.0041	3.8e-08	-------	0
4	75166212	rs13124617	16387	a	g	0.7685	0.0229	0.0042	3.89e-08	+++++++	0
4	75197204	rs1866755	16338	t	c	0.237	-0.0225	0.0041	5.25e-08	-------	0
7	28915824	rs221111	16388	a	g	0.716	0.0231	0.0045	2.34e-07	+++++++	2.3
7	92246306	rs445	16388	t	c	0.1926	-0.0249	0.0049	3.8e-07	-+-----	33	CDK6 LOC1021 intron
4	75195645	rs1371798	16388	t	c	0.2386	-0.021	0.0042	5.13e-07	--+----	0
7	41924981	rs6976118	15411	t	c	0.1172	0.0279	0.0056	5.5e-07	++?++++	0
2	136452468	rs834734	16350	t	c	0.0796	0.0311	0.0064	1.23e-06	+++++-+	0	DARS LOC1615 intron
7	32857207	rs2392151	16142	t	c	0.2528	-0.0198	0.0041	1.35e-06	-------	0
4	75158439	rs4694182	16350	a	c	0.6482	0.0181	0.0038	1.55e-06	+++++++	-24.7
7	38664839	rs11768984	16388	t	c	0.9074	0.0353	0.0074	1.91e-06	+++++++	0
4	14910294	rs4453928	16348	a	g	0.0606	-0.0324	0.0069	2.29e-06	-------	0
7	32670835	rs13226474	16388	t	c	0.7131	0.0181	0.0039	2.95e-06	+-+++++	0
7	30902273	rs1465216	16388	t	c	0.2977	-0.0214	0.0046	3.02e-06	-------	-10.8
7	38909641	rs3801113	16388	c	g	0.091	-0.0279	0.006	3.09e-06	-+-----	-24.1	VPS41 LOC27072 intron
14	52093597	rs1458114	16382	t	c	0.6967	-0.0177	0.0038	3.24e-06	--+----	14.8	GPR137C LOC283554 intron
7	38922298	rs6974798	16388	t	c	0.0925	-0.0284	0.0061	3.47e-06	-+-----	4.6
4	14912151	rs13127337	16388	t	c	0.0589	-0.0344	0.0074	3.55e-06	-------	0
4	14913256	rs12696946	16388	a	t	0.0593	-0.0344	0.0074	3.55e-06	-------	0
4	75155842	rs7684973	16388	a	g	0.6803	0.0194	0.0042	3.63e-06	++-++++	0
7	32623635	rs2060708	16388	t	c	0.713	0.018	0.0039	3.89e-06	+-+++++	0
7	32601321	rs10951343	16388	t	c	0.7122	0.0178	0.0039	3.98e-06	+-+++++	0
7	32618761	rs11767444	16388	a	c	0.2869	-0.0177	0.0039	4.17e-06	-+-----	0
7	32778495	rs13242520	16388	t	c	0.7155	0.018	0.0039	4.17e-06	+-+++++	0
7	28655958	rs7780656	16286	t	g	0.4503	0.0162	0.0035	4.37e-06	+++++-+	43.3	CREB5 LOC9586 intron
4	14907761	rs16891662	16388	a	g	0.9401	0.0314	0.0069	4.57e-06	+++++++	0
7	33702625	rs4723317	16388	t	c	0.6456	0.0171	0.0038	5.25e-06	+++0+++	0
22	30743527	rs17744994	8293	t	c	0.016	-0.0937	0.0206	5.37e-06	-+----?	39
7	8021304	rs17141865	16388	c	g	0.967	-0.0441	0.0097	5.89e-06	----+--	0	GLCCI1 LOC113263 intron
18	11723374	rs7227117	16388	a	g	0.6693	-0.0189	0.0042	5.89e-06	--+----	0	GNAL LOC2774 intron
2	136451084	rs689002	16333	a	g	0.9267	-0.0301	0.0067	6.03e-06	-------	0	DARS LOC1615 intron
7	38880356	rs3801119	16388	a	g	0.9098	0.0269	0.006	6.03e-06	+++++++	0	VPS41 LOC27072 intron
7	38876755	rs10279181	16388	t	c	0.0905	-0.027	0.006	6.31e-06	-------	0	VPS41 LOC27072 intron
7	44668536	rs11979153	16388	a	t	0.4922	-0.016	0.0035	6.31e-06	-------	0	OGDH LOC4967 intron
7	32645483	rs11764583	15454	a	g	0.2866	-0.0179	0.004	6.46e-06	-+?----	0
4	74949244	rs2367291	16348	a	c	0.2509	-0.0186	0.0041	6.76e-06	-------	0
14	60929819	rs12892373	16388	a	g	0.7638	-0.023	0.0051	6.92e-06	-------	0	PRKCH LOC5583 intron
2	113557501	rs6734238	16339	a	g	0.5525	-0.0158	0.0035	7.41e-06	-++----	-15.5
7	32610494	rs12701232	15454	t	c	0.2906	-0.0178	0.004	7.41e-06	-+?----	0
4	74948480	rs3117597	16388	t	c	0.2497	-0.0187	0.0042	7.59e-06	-------	0
7	14210927	rs10486048	8293	t	c	0.0296	-0.0705	0.0158	7.59e-06	------?	0	DGKB LOC1607 intron
7	32627610	rs2302067	16302	t	c	0.7155	0.0173	0.0039	7.59e-06	+--++++	0
7	44660422	rs10951768	16253	t	g	0.5308	0.0159	0.0035	7.59e-06	+++++++	0	OGDH LOC4967 intron
7	26532791	rs6943220	16387	a	g	0.562	0.0158	0.0035	7.76e-06	+++++++	-6
5	169283545	rs33373	16388	t	c	0.5572	0.0163	0.0037	7.94e-06	+++++++	0	DOCK2 LOC1794 intron
17	16294342	rs11078342	16388	t	g	0.9206	-0.0285	0.0064	7.94e-06	-------	17	C17orf76 LOC388341 intron
2	137634392	rs4954474	16388	a	t	0.2287	-0.0194	0.0043	8.32e-06	-+-----	-31.2	THSD7B LOC80731 coding-nonsynonymous reference
5	169283712	rs33374	16388	a	t	0.4466	-0.0163	0.0037	9.12e-06	-------	0	DOCK2 LOC1794 intron
17	16292581	rs11871929	16349	t	c	0.0993	0.0252	0.0057	9.33e-06	+++++++	10	C17orf76 LOC388341 intron
7	28683373	rs41348	16387	a	g	0.3714	-0.0204	0.0046	9.55e-06	-------	-0.5	CREB5 LOC9586 intron
17	12968593	rs16947205	16375	t	g	0.926	0.0291	0.0066	1e-05	+--++++	0
