# Supplementary material for: Genome-Wide Association Study of White Blood Cell Count in 16,388 African Americans: the Continental Origins and Genetic Epidemiology Network (COGENT)
Source: PLoS Genet. 2011 Jun 30;7(6):e1002108. doi: 10.1371/journal.pgen.1002108 (PMC3128101; doi:10.1371/journal.pgen.1002108)
Supplement: Table S3 — Results of top SNPs (P<1×10−5) for neutrophils. (XLS) [file pgen.1002108.s008.xls]

## Sheet: S3 NEUTROPHILS
chr	position	snp	n	allele1	allele2	freq1	effect	stderr	pvalue	direction	gene info
1	157441307	rs2814778	5609	t	c	0.1811	0.3052	0.0093	1e-237	+++?-+	DARC promoter
16	69555646	rs12149261	5531	a	c	0.2319	0.1074	0.0089	2.95e-33	+++???	HYDIN intron
4	75186754	rs7667376	7391	t	c	0.2207	-0.0428	0.008	8.51e-08	---+--
4	75196701	rs1371799	7401	t	c	0.776	0.0422	0.008	1.23e-07	+++-++
7	92246306	rs445	7392	t	c	0.2033	-0.0479	0.0092	1.7e-07	------	CDK6 LOC1021 intron
4	75197204	rs1866755	7353	t	c	0.2232	-0.0407	0.008	3.55e-07	---+--
12	89391512	rs12299857	6579	t	c	0.9813	-0.1266	0.0258	9.33e-07	-----?
12	84496255	rs6539899	7392	a	g	0.8112	0.0451	0.0092	1.02e-06	++++++
5	109572491	rs6869337	7361	t	c	0.2377	-0.0388	0.008	1.1e-06	------
4	75158439	rs4694182	7356	a	c	0.6664	0.035	0.0073	1.51e-06	++++++
4	75181913	rs9131	7353	t	c	0.2172	-0.0384	0.008	1.51e-06	---++-	CXCL2 LOC2920 mrna-utr
4	75195645	rs1371798	7401	t	c	0.2233	-0.0391	0.0082	1.7e-06	---+--
7	99396376	rs2107349	7389	t	c	0.9221	0.1124	0.0237	2.14e-06	++++++
4	75166212	rs13124617	7390	a	g	0.7527	0.038	0.008	2.29e-06	+++--+
2	71794658	rs7598653	7355	a	g	0.5418	0.0309	0.0066	2.95e-06	++++++
11	102085618	rs1940461	7359	c	g	0.1499	-0.043	0.0093	3.89e-06	------
11	94343076	rs7930127	6579	a	g	0.9347	-0.0647	0.0142	5.13e-06	-----?	HSPC148 LOC51503 intron
18	21274921	rs12964450	7391	t	g	0.4246	0.031	0.0068	5.13e-06	++++++
7	41448495	rs273120	6579	t	c	0.89	0.0544	0.0119	5.25e-06	+++++?
12	84524914	rs2061689	7401	t	c	0.1756	-0.0396	0.0088	6.17e-06	----+-
18	21274576	rs7239145	7316	a	g	0.1573	0.0413	0.0091	6.17e-06	++++++
4	75184138	rs3806792	7391	t	c	0.748	0.0359	0.008	6.76e-06	+++--+	CXCL2 LOC2920 locus-region
11	94342516	rs7103675	6579	a	g	0.9384	-0.0662	0.0148	7.41e-06	-----?	HSPC148 LOC51503 intron
15	29603513	rs16956830	7401	a	t	0.7381	0.0359	0.008	7.59e-06	++++-+	OTUD7A LOC161725 intron
11	39254418	rs6485074	7401	t	c	0.8542	0.0415	0.0093	7.76e-06	++++++
11	94331039	rs7112323	6579	a	t	0.0611	0.0673	0.015	7.76e-06	+++++?
11	39248453	rs12281307	7401	t	c	0.8569	0.0418	0.0094	8.71e-06	++++++
6	148599817	rs2185509	6541	t	c	0.0197	-0.1128	0.0254	8.91e-06	-----?
11	39247181	rs4511262	7401	t	c	0.1431	-0.0416	0.0094	9.33e-06	------
11	4675102	rs10500614	7390	a	g	0.0401	-0.087	0.0197	9.77e-06	------	OR51E2 LOC81285 intron
