# Supplementary material for: Genome-Wide Association Study of White Blood Cell Count in 16,388 African Americans: the Continental Origins and Genetic Epidemiology Network (COGENT)
Source: PLoS Genet. 2011 Jun 30;7(6):e1002108. doi: 10.1371/journal.pgen.1002108 (PMC3128101; doi:10.1371/journal.pgen.1002108)
Supplement: Table S4 — Results of top SNPs (P<1×10−5) for monocytes. (XLS) [file pgen.1002108.s009.xls]

## Sheet: S4 MONOCYTES
chr	position	snp	n	allele1	allele2	freq1	effect	stderr	pvalue	direction	gene info
1	157441307	rs2814778	5593	t	c	0.1715	0.0481	0.0045	5.96e-27	+++?++	DARC promoter
1	157335835	rs1894043	7369	t	c	0.8478	-0.045	0.0046	6.81e-23	------
1	157329060	rs2518564	6527	a	g	0.1506	0.0441	0.0046	4.47e-22	+++++?
1	157279270	rs2570916	7369	t	c	0.1882	0.0372	0.0042	4.31e-19	++++++
1	157319344	rs855866	7385	a	g	0.8251	-0.0365	0.0043	1.43e-17	-----+
1	157268145	rs856054	7385	t	c	0.1915	0.0353	0.0042	3.31e-17	++++++
1	157790110	rs2084257	7346	a	c	0.2448	0.0298	0.0037	6.32e-16	++++++
1	158126016	rs4656856	7330	t	c	0.0773	0.0469	0.0059	2.01e-15	++++++
1	158128777	rs10752631	7369	t	c	0.7479	-0.0276	0.0035	2.31e-15	------
1	158137808	rs3806192	7385	c	g	0.7467	-0.0276	0.0035	2.61e-15	------
1	157495002	rs10908702	7369	t	c	0.8169	-0.0325	0.0042	5.82e-15	----+-
1	157490654	rs11265158	7385	t	c	0.1788	0.0328	0.0042	6.96e-15	++++++
1	158141777	rs11265294	7298	t	c	0.25	0.0274	0.0035	7.08e-15	++++++
1	158119945	rs11265291	7385	a	g	0.2415	0.0282	0.0036	8.87e-15	++++++
1	158142079	rs10752632	7213	a	g	0.2551	0.0268	0.0035	2e-14	++++++
1	158105589	rs11265287	7385	c	g	0.7498	-0.0265	0.0035	2.63e-14	------
1	153540493	rs4971072	7369	a	g	0.1208	0.0387	0.0051	3.14e-14	++++++
1	158108727	rs11265289	7369	t	c	0.2407	0.0276	0.0036	3.51e-14	++++-+
1	155127086	rs2768762	7369	t	g	0.1974	0.0331	0.0044	5.01e-14	++++++
1	155752185	rs3811035	7366	a	g	0.1679	0.034	0.0045	5.56e-14	++++-+
1	157605865	rs6692378	7385	t	c	0.1526	0.0334	0.0045	7.27e-14	++++++
1	158097994	rs2501335	7385	a	g	0.7436	-0.0267	0.0036	8.28e-14	------
1	155798156	rs849832	7368	c	g	0.8496	-0.0321	0.0043	1.06e-13	-----+
1	157651568	rs12034969	7369	t	c	0.8471	-0.0327	0.0044	1.13e-13	------
1	153775506	rs6696888	7369	a	g	0.1189	0.0373	0.005	1.3e-13	++++++
1	158098030	rs4074846	7369	a	g	0.0688	0.056	0.0076	2.24e-13	++++-+
1	158125884	rs4656855	5530	t	c	0.7508	-0.0259	0.0035	2.79e-13	---???
1	157605660	rs4537549	7385	c	g	0.1744	0.0308	0.0042	2.88e-13	++++-+
1	157606183	rs10908713	7385	t	c	0.1744	0.0308	0.0042	2.97e-13	++++-+
1	157609063	rs6687840	7369	t	c	0.822	-0.0308	0.0042	3.13e-13	------
1	157607040	rs4400605	7385	t	c	0.1744	0.0308	0.0042	3.44e-13	++++-+
1	157606144	rs6677678	7385	t	c	0.8256	-0.0307	0.0042	3.73e-13	----+-
1	155804154	rs2758684	5510	t	g	0.1474	0.0318	0.0044	7.47e-13	+++???
1	157353610	rs2852727	7369	a	g	0.1806	0.0316	0.0045	1.2e-12	++++++
1	157607310	rs7548736	6388	a	g	0.1711	0.0306	0.0043	1.36e-12	+++??+
1	157354958	rs1894044	7385	c	g	0.1803	0.0312	0.0045	2.45e-12	++++-+
1	157624308	rs4446959	6542	t	c	0.1785	0.0287	0.0041	2.74e-12	+++?-+
1	157605630	rs4517343	7385	a	g	0.1742	0.0297	0.0042	2.82e-12	++++--
1	158092540	rs11587021	6563	t	c	0.0813	0.0493	0.0071	2.93e-12	+++++?
1	157673162	rs12145079	5511	a	g	0.1572	0.0306	0.0044	3.28e-12	+++???
1	156499387	rs1230716	7385	c	g	0.1183	0.0361	0.0052	4.17e-12	++++++
1	157606977	rs10908714	7385	a	t	0.1219	0.0345	0.005	4.86e-12	++++-+
1	157366939	rs1103577	7369	t	c	0.8334	-0.0321	0.0047	5.05e-12	----+-
1	157658025	rs11265190	7385	a	g	0.1604	0.0296	0.0043	6.54e-12	++++-+
1	157936769	rs12741825	6563	t	c	0.0672	0.0439	0.0064	7.51e-12	+++++?
1	157574695	rs12074934	6563	t	g	0.3842	0.0223	0.0033	8.68e-12	++++-?
1	157575163	rs16842041	6563	a	g	0.6157	-0.0223	0.0033	9.54e-12	----+?
1	157708065	rs12034243	7385	a	g	0.1218	0.0333	0.0049	9.89e-12	++++-+
1	157708252	rs4339862	7369	a	c	0.2436	0.0249	0.0037	1.13e-11	++++-+
1	157588299	rs4443888	7369	t	g	0.1323	0.0312	0.0046	1.15e-11	++++++
1	155333517	rs17404670	7304	a	g	0.0662	0.0433	0.0064	1.28e-11	+++-++
1	157587883	rs10908711	6578	a	g	0.1324	0.0309	0.0046	1.92e-11	+++?++
1	157257036	rs856049	7368	a	g	0.7535	-0.0261	0.0039	2.18e-11	----+-
1	156324733	rs6427419	7369	a	c	0.1125	0.034	0.0051	2.41e-11	++++++
1	156327139	rs3768540	7369	t	c	0.2145	0.0264	0.004	3.2e-11	++++-+
1	157926055	rs12739022	6527	t	c	0.9386	-0.0423	0.0064	3.58e-11	-----?
1	157869139	rs2794525	7385	a	g	0.7281	-0.0232	0.0035	3.64e-11	----+-
1	157698902	rs12133577	7385	t	c	0.1302	0.032	0.0049	4.47e-11	++++-+
1	160217075	rs10918342	7306	a	g	0.1341	0.0314	0.0048	4.59e-11	++++-+
1	157237710	rs4657616	7369	a	g	0.9206	-0.0496	0.0075	4.64e-11	------
1	156334968	rs3820677	7333	a	g	0.8837	-0.033	0.005	4.75e-11	----+-
1	156333671	rs874844	7319	a	c	0.8843	-0.033	0.005	5e-11	----+-
1	153955204	rs821551	6526	a	c	0.8886	-0.0344	0.0052	5.07e-11	-----?
1	154734867	rs10908505	7385	a	t	0.1224	0.0335	0.0051	5.7e-11	+++++-
1	157520296	rs2494262	7369	a	c	0.131	0.0302	0.0046	7.88e-11	++++-+
1	160241265	rs11812028	7385	a	t	0.8746	-0.043	0.0066	7.93e-11	------
1	157038074	rs857859	7385	a	t	0.8606	-0.0321	0.0049	8.01e-11	----+-
1	155331553	rs7544345	7385	t	c	0.1026	0.0364	0.0056	1e-10	++++-+
1	158099539	rs2501334	7228	a	g	0.2978	0.0215	0.0033	1.04e-10	++++++
1	157521490	rs2511214	7385	t	g	0.1314	0.03	0.0047	1.07e-10	++++-+
1	158209080	rs2789424	7369	t	c	0.2378	0.0282	0.0044	1.13e-10	++++++
1	157587603	rs10908710	7314	a	g	0.1209	0.0311	0.0048	1.18e-10	++++++
1	155751077	rs3845586	7368	a	g	0.1813	0.0262	0.0041	1.19e-10	++++++
1	157451604	rs12034864	6388	a	g	0.9069	-0.0355	0.0055	1.46e-10	---??-
1	153986091	rs394851	6563	t	g	0.8881	-0.0333	0.0052	1.63e-10	-----?
1	154673005	rs11264483	6388	c	g	0.1187	0.0377	0.0059	1.67e-10	+++??+
1	155328988	rs1176536	7369	a	g	0.0954	0.0349	0.0055	1.81e-10	++++++
1	157976717	rs12728740	6563	a	c	0.0697	0.0396	0.0062	1.93e-10	+++++?
1	157450337	rs3027048	7369	t	c	0.1068	0.032	0.005	1.99e-10	+++--+
1	155757334	rs6696309	7300	a	g	0.2034	0.0234	0.0037	2e-10	++++++
1	157533462	rs2494264	7313	a	t	0.1182	0.0308	0.0049	2.2e-10	++++-+
1	157595670	rs11265178	7369	a	c	0.1168	0.0308	0.0049	2.24e-10	++++-+
1	157484890	rs3845624	7369	a	c	0.1318	0.0302	0.0048	2.37e-10	++++-+
1	153208217	rs4845401	6563	c	g	0.9002	-0.0378	0.006	3e-10	-----?
1	160217023	rs10918341	6563	a	g	0.8599	-0.0304	0.0048	3.24e-10	-----?
1	157988680	rs4131568	7316	t	c	0.069	0.0385	0.0061	3.48e-10	++++-+
1	158133084	rs2494487	7378	a	g	0.4377	0.0196	0.0031	3.59e-10	++++++
1	157580466	rs12132451	7385	a	g	0.1172	0.0303	0.0048	3.75e-10	++++-+
1	157453405	rs3027063	7301	t	c	0.1076	0.031	0.005	4.24e-10	+++-++
1	155589835	rs1408554	7320	t	c	0.187	0.0248	0.004	4.46e-10	++++++
1	157995671	rs4512645	6563	a	g	0.0712	0.0403	0.0065	6.39e-10	+++++?
1	155720507	rs6427381	7367	a	g	0.2365	0.0283	0.0046	7.3e-10	++++++
1	157986218	rs12734907	6563	a	t	0.9302	-0.0377	0.0061	7.44e-10	-----?
1	157458272	rs3027077	7369	t	c	0.0374	0.0494	0.008	7.8e-10	++++++
1	157441544	rs863002	7369	t	c	0.0645	0.0437	0.0071	8.2e-10	++++-+
1	158597643	rs4656256	7302	a	g	0.2271	0.0226	0.0037	8.52e-10	++++-+
1	157521388	rs2427836	7369	t	c	0.8815	-0.0299	0.0049	8.72e-10	----+-
1	157441978	rs12075	7369	a	g	0.9053	-0.0373	0.0061	1.14e-09	------
1	157526304	rs2247584	7385	t	g	0.8813	-0.0296	0.0049	1.39e-09	----+-
1	157440747	rs3027012	6526	t	c	0.0335	0.052	0.0086	1.52e-09	+++++?
1	155138773	rs2768744	6563	a	g	0.2217	0.0244	0.0041	1.96e-09	+++++?
1	157547775	rs2494251	7369	a	g	0.1153	0.0287	0.0048	2.17e-09	++++++
1	157872850	rs2808651	7241	t	c	0.2799	0.021	0.0035	2.45e-09	++++-+
1	156934666	rs2494033	7332	a	c	0.5417	0.0183	0.0031	2.71e-09	++++++
1	156578609	rs10158210	7385	a	g	0.2393	0.022	0.0037	3.02e-09	++++++
1	156591049	rs1065457	7319	a	g	0.1911	0.0229	0.0039	3.19e-09	++++++
1	157586804	rs10908709	7385	a	c	0.1172	0.0286	0.0048	3.33e-09	++++--
1	156158333	rs7524979	7315	a	g	0.6722	-0.0194	0.0033	3.53e-09	------
1	157580071	rs12128960	7385	a	t	0.8831	-0.0286	0.0049	3.88e-09	----++
1	156995013	rs10489844	7331	t	c	0.0604	0.0378	0.0064	4.14e-09	++++++
1	156586411	rs11264960	7385	a	g	0.1839	0.0237	0.004	4.95e-09	++++-+
1	157980659	rs12760041	6523	t	c	0.0679	0.0356	0.0061	5.16e-09	+++++?
1	156132287	rs4272616	7337	t	c	0.0772	0.0342	0.0059	5.45e-09	++++-+
1	157003069	rs1864346	7331	t	c	0.0606	0.0381	0.0065	5.54e-09	++++++
1	157873975	rs7529729	7385	a	t	0.5448	-0.0188	0.0032	5.66e-09	-----+
1	157331192	rs2814764	7348	a	t	0.6579	-0.019	0.0033	5.98e-09	------
1	157003141	rs1864347	7347	a	t	0.9394	-0.0379	0.0065	6.58e-09	------
1	157869494	rs6427488	7336	t	c	0.8579	-0.0261	0.0045	6.72e-09	----+-
1	158106755	rs6673451	7270	c	g	0.4628	0.0174	0.003	7.21e-09	++++-+
1	155604718	rs11264700	7347	t	c	0.1436	0.0254	0.0044	7.66e-09	++++++
1	156962924	rs857924	7385	a	g	0.8631	-0.0262	0.0045	8.14e-09	------
1	156916545	rs413514	7306	a	g	0.8648	-0.0262	0.0045	8.36e-09	------
1	158144750	rs2494481	7368	a	c	0.5137	-0.0185	0.0032	9.6e-09	------
1	157030607	rs857854	7333	t	c	0.0902	0.0314	0.0055	1.15e-08	++++-+
1	160419850	rs6671817	7385	a	g	0.8665	-0.0269	0.0047	1.17e-08	------
1	155940252	rs2210914	7369	t	c	0.0595	0.042	0.0074	1.25e-08	++++++
1	152893329	rs9427114	7385	t	c	0.8941	-0.0303	0.0053	1.27e-08	------
1	155115619	rs6337	7368	t	c	0.2341	0.0265	0.0047	1.27e-08	+++--+
1	157256871	rs1057024	7294	a	g	0.3291	0.0199	0.0035	1.28e-08	++++-+
1	157319471	rs855867	7250	a	g	0.3265	0.0191	0.0034	1.33e-08	++++++
1	157745629	rs12047230	7369	a	g	0.8896	-0.0292	0.0051	1.36e-08	----+-
1	160207843	rs2490431	7362	t	c	0.8519	-0.0259	0.0046	1.5e-08	----+-
1	152893101	rs9427113	7385	a	g	0.8939	-0.03	0.0053	1.51e-08	------
1	158362070	rs11265329	7269	t	c	0.0712	0.0352	0.0062	1.52e-08	++++++
1	157557669	rs12724895	7340	a	t	0.1155	0.0271	0.0048	1.57e-08	++++--
1	154174447	rs11264422	6563	a	t	0.127	0.0288	0.0051	1.69e-08	+++++?
1	155601348	rs2317050	7385	a	g	0.8411	-0.0245	0.0044	1.96e-08	------
1	155598031	rs2224901	7332	a	g	0.132	0.0259	0.0046	1.98e-08	++++++
1	157873428	rs1446959	7385	a	t	0.8593	-0.0253	0.0045	2.01e-08	----+-
1	158109190	rs4545332	7385	a	t	0.3516	0.0176	0.0032	2.15e-08	++++++
1	156915114	rs325993	7360	t	c	0.8638	-0.0252	0.0045	2.19e-08	------
1	156103515	rs11264835	7385	t	c	0.917	-0.0328	0.0059	2.28e-08	----+-
1	155604287	rs2151157	7369	t	c	0.8371	-0.0244	0.0044	2.3e-08	----+-
1	155541776	rs6427368	7385	t	c	0.1684	0.0242	0.0043	2.53e-08	++++++
1	155599868	rs12134519	7385	a	g	0.1588	0.0242	0.0044	2.89e-08	++++++
1	154818472	rs6682716	7368	a	g	0.8186	-0.0266	0.0048	2.98e-08	------
1	160419622	rs12724220	7385	a	g	0.8667	-0.0262	0.0047	2.98e-08	------
1	160005814	rs7519514	7385	a	g	0.853	-0.0251	0.0045	3.06e-08	----+-
1	157363526	rs2518570	7385	c	g	0.6329	-0.018	0.0032	3.1e-08	------
1	155710156	rs12132012	7369	t	c	0.0521	0.0457	0.0083	3.23e-08	++++-+
1	156916088	rs703124	7349	t	c	0.8639	-0.0248	0.0045	3.45e-08	------
1	156461523	rs429201	7364	t	c	0.2588	0.0196	0.0036	3.46e-08	++++++
1	155908382	rs10908584	5520	a	t	0.8981	-0.0287	0.0052	3.47e-08	---???
1	157586983	rs11265174	7385	a	t	0.6695	-0.0184	0.0033	3.53e-08	----+-
1	152798534	rs4074436	6533	a	g	0.2472	0.0204	0.0037	3.54e-08	+++?-+
1	155603929	rs1967792	7385	a	t	0.8588	-0.025	0.0045	3.54e-08	------
1	157790252	rs1584252	7331	a	t	0.9086	-0.0293	0.0053	4.09e-08	----+-
1	155891746	rs2785666	7385	a	g	0.8984	-0.0282	0.0052	4.55e-08	-----+
1	160239391	rs7523246	7385	a	g	0.1448	0.0314	0.0057	4.79e-08	+++++-
1	155066536	rs12756019	7385	a	g	0.222	0.0227	0.0042	4.89e-08	++++++
1	157736052	rs12726858	7349	a	g	0.9387	-0.0348	0.0064	4.99e-08	---+--
1	155984907	rs6696643	6563	a	t	0.0369	0.0542	0.0099	5.06e-08	+++++?
1	157477688	rs6660102	7368	t	g	0.7125	-0.0197	0.0036	5.14e-08	------
1	156602157	rs11264963	7369	a	g	0.2608	0.0195	0.0036	5.16e-08	++++-+
1	158110230	rs11265290	7385	t	c	0.6484	-0.0171	0.0031	5.28e-08	------
1	160007898	rs905594	7312	t	c	0.8505	-0.0247	0.0045	5.32e-08	------
1	156902476	rs857680	7369	a	g	0.1406	0.0266	0.0049	5.34e-08	++++++
1	158109315	rs4460634	7385	c	g	0.6484	-0.0171	0.0031	5.34e-08	------
1	155670209	rs4399149	6563	a	t	0.9452	-0.0418	0.0077	5.4e-08	-----?
1	156929354	rs7534057	6511	t	g	0.6287	0.0174	0.0032	5.41e-08	++++-?
1	156922464	rs390718	7367	t	c	0.1356	0.0246	0.0045	5.44e-08	++++-+
1	155601052	rs2317049	7385	a	g	0.8471	-0.0246	0.0045	5.55e-08	------
1	157481911	rs12072644	7369	t	c	0.7122	-0.0197	0.0036	5.7e-08	------
1	157740412	rs6699279	7385	c	g	0.0612	0.0346	0.0064	5.91e-08	+++-++
1	157448184	rs3027041	7273	t	c	0.5044	0.0165	0.0031	6.02e-08	++++++
1	156607897	rs7547997	7312	a	g	0.5928	-0.0168	0.0031	6.74e-08	------
1	158119763	rs6671929	7369	a	g	0.6463	-0.0173	0.0032	6.84e-08	----+-
1	157249909	rs856064	5503	t	c	0.7295	-0.0191	0.0036	7.25e-08	---???
1	157311275	rs855871	7368	a	g	0.3682	0.0177	0.0033	7.4e-08	++++++
1	156324044	rs7514301	7346	a	t	0.8328	-0.0222	0.0041	7.89e-08	------
1	156400743	rs17455763	7385	a	t	0.0482	0.0434	0.0081	8.54e-08	++++--
1	158119446	rs6682796	7385	a	g	0.3521	0.0172	0.0032	8.55e-08	++++++
1	151063073	rs7517755	7350	t	c	0.1052	0.0318	0.006	8.89e-08	++++-+
1	155879044	rs9427302	7385	t	c	0.0853	0.0298	0.0056	9.05e-08	++++++
1	153248332	rs4845700	7366	t	c	0.3154	0.0205	0.0038	9.13e-08	++++++
1	157327184	rs2852720	7364	t	c	0.545	-0.0168	0.0031	9.32e-08	----+-
1	157609034	rs6702853	7385	a	t	0.7817	-0.0202	0.0038	9.39e-08	----++
1	154838783	rs11576266	7369	a	g	0.8068	-0.0234	0.0044	1.03e-07	----+-
1	157436087	rs3027001	7369	t	c	0.0445	0.0436	0.0082	1.08e-07	+++--+
1	160134113	rs12124509	7385	a	g	0.1578	0.0233	0.0044	1.14e-07	++++-+
1	160211377	rs6427642	7346	c	g	0.1699	0.0224	0.0042	1.16e-07	++++-+
1	155603612	rs1967788	7385	c	g	0.8588	-0.024	0.0045	1.18e-07	-----+
1	160210258	rs2340725	7369	t	c	0.1717	0.0223	0.0042	1.28e-07	++++-+
1	160928087	rs10917587	6563	a	g	0.9747	-0.058	0.011	1.29e-07	-----?
1	157684836	rs11265196	7342	a	g	0.1772	0.0218	0.0041	1.3e-07	++++--
1	160209115	rs4656342	7276	c	g	0.1669	0.0229	0.0043	1.34e-07	++++++
1	157590016	rs9782926	7385	a	t	0.6691	-0.0176	0.0033	1.42e-07	----++
1	156986812	rs454127	7327	a	g	0.4129	0.0164	0.0031	1.45e-07	++++-+
1	155220891	rs6427339	7329	t	c	0.6797	-0.0169	0.0032	1.5e-07	----+-
1	155897935	rs2785657	7385	t	c	0.0972	0.0274	0.0052	1.5e-07	++++++
1	160416389	rs12135795	7385	a	g	0.8674	-0.0249	0.0047	1.57e-07	------
1	158595428	rs12724113	7369	a	g	0.0788	0.0314	0.006	1.58e-07	++++++
1	156910137	rs378557	7348	a	g	0.1326	0.0238	0.0046	1.61e-07	++++++
1	157603572	rs10494322	7332	t	c	0.9583	-0.0421	0.008	1.73e-07	------
1	155914413	rs11264794	7267	a	c	0.8867	-0.0257	0.0049	1.83e-07	------
1	155545746	rs11264673	7385	a	c	0.1812	0.0223	0.0043	1.91e-07	++++++
1	156910729	rs703116	5530	a	t	0.1317	0.0241	0.0046	1.92e-07	+++???
1	160090242	rs931778	7385	a	g	0.8368	-0.0223	0.0043	1.98e-07	----+-
1	157453224	rs3027061	7368	a	g	0.8488	-0.023	0.0044	2e-07	---++-
1	155350441	rs1183449	7369	a	g	0.8712	-0.034	0.0065	2.07e-07	---++-
1	157686931	rs11265198	7300	a	g	0.3615	0.0172	0.0033	2.1e-07	++++++
1	160407486	rs7549718	7385	a	g	0.8685	-0.0247	0.0048	2.12e-07	------
1	155322022	rs7551464	7385	a	g	0.878	-0.0244	0.0047	2.16e-07	----+-
1	157782022	rs6659792	7312	a	t	0.7708	-0.0193	0.0037	2.23e-07	----++
20	46011510	rs2869313	7309	t	c	0.4975	0.0158	0.003	2.3e-07	++++--
1	157724432	rs7555008	7385	t	c	0.4806	0.016	0.0031	2.32e-07	+++++-
1	155722884	rs3845582	7268	a	g	0.8579	-0.0287	0.0056	2.42e-07	------
1	160402294	rs945713	7385	a	g	0.1402	0.0241	0.0047	2.45e-07	++++-+
1	154143237	rs3856261	6563	a	g	0.0921	0.0317	0.0061	2.49e-07	+++++?
1	160212043	rs1962508	7385	a	c	0.8259	-0.0217	0.0042	2.51e-07	----+-
1	160078179	rs1006310	7364	t	c	0.8341	-0.0221	0.0043	2.61e-07	------
1	152892256	rs11264233	7345	a	g	0.107	0.026	0.0051	2.69e-07	+++++-
1	156913457	rs325998	6563	t	c	0.0388	0.0487	0.0095	2.71e-07	+++++?
1	158778848	rs12134393	7330	a	g	0.3542	0.0164	0.0032	2.8e-07	++++++
1	156158221	rs4971166	7332	a	g	0.3038	0.0172	0.0034	2.86e-07	++++++
1	156937387	rs703131	7340	t	g	0.8616	-0.0231	0.0045	2.9e-07	-----+
1	154822945	rs10796961	6563	a	g	0.3827	0.0187	0.0036	3.05e-07	++++-?
1	157466644	rs863013	7369	t	g	0.0645	0.0343	0.0067	3.32e-07	++++-+
1	160212091	rs1962509	7385	c	g	0.1773	0.0215	0.0042	3.33e-07	++++-+
1	160129179	rs10918137	7385	a	g	0.1608	0.0223	0.0044	3.36e-07	++++-+
1	160116009	rs2340721	7385	a	c	0.8364	-0.022	0.0043	3.46e-07	----+-
1	155907890	rs6679422	7385	a	c	0.9023	-0.0265	0.0052	3.5e-07	------
1	160399967	rs10918796	7385	a	c	0.1265	0.0249	0.0049	3.5e-07	++++++
1	155887382	rs2785663	7349	t	g	0.0971	0.0266	0.0052	3.52e-07	+++++-
1	157677599	rs4656236	7369	a	g	0.05	0.0378	0.0074	3.58e-07	++++++
1	160210404	rs2340726	7385	a	g	0.8227	-0.0213	0.0042	3.66e-07	------
1	155770429	rs17416676	7331	a	g	0.0527	0.0346	0.0068	3.79e-07	++++++
1	155816690	rs10489673	7341	t	c	0.9204	-0.0292	0.0058	3.82e-07	----+-
1	156324315	rs3820676	7369	a	c	0.3723	0.0175	0.0035	4.14e-07	+++--+
1	156137721	rs11264845	7368	a	g	0.288	0.0173	0.0034	4.19e-07	+++-++
1	161014649	rs1780007	7323	a	c	0.7191	-0.0174	0.0034	4.35e-07	------
1	160992905	rs2684866	7331	a	c	0.7202	-0.0173	0.0034	4.55e-07	------
1	160390421	rs4656355	7366	a	g	0.866	-0.0239	0.0047	4.62e-07	------
1	157735337	rs12567624	7385	a	t	0.0657	0.0317	0.0063	4.63e-07	+++-+-
3	117983550	rs9858874	6563	a	c	0.971	-0.047	0.0093	4.64e-07	----+?
1	160406960	rs11805598	7295	a	g	0.8643	-0.024	0.0048	5.1e-07	----+-
1	152874538	rs9427108	7369	a	g	0.0988	0.0262	0.0052	5.15e-07	++++-+
1	152867781	rs884618	7369	a	g	0.8948	-0.0262	0.0052	5.2e-07	------
1	157927493	rs12754915	7385	t	c	0.9035	-0.0272	0.0054	5.29e-07	------
1	160465986	rs4424487	7385	a	t	0.1271	0.0242	0.0048	5.58e-07	++++++
1	160999115	rs2805025	7385	a	g	0.2818	0.0173	0.0035	5.68e-07	++++++
1	156332666	rs3768538	7385	a	g	0.6897	-0.017	0.0034	5.82e-07	---++-
1	158392812	rs12144820	7369	a	g	0.167	0.0271	0.0054	6.08e-07	++++++
1	157542777	rs2252226	7369	t	c	0.8859	-0.0242	0.0049	6.12e-07	----+-
1	155819568	rs4246533	5524	c	g	0.0793	0.0292	0.0059	6.26e-07	+++???
1	157745656	rs12124964	6563	t	c	0.0391	0.0397	0.008	6.36e-07	+++-+?
1	158779240	rs10737176	7385	a	g	0.3519	0.016	0.0032	6.44e-07	++++-+
1	159944878	rs12135523	7369	a	g	0.8517	-0.0225	0.0045	6.52e-07	----+-
1	156200866	rs720773	7368	a	g	0.4579	-0.0166	0.0033	6.61e-07	------
1	161569413	rs2136243	7346	t	c	0.9334	-0.0301	0.0061	6.72e-07	------
1	157263519	rs1101993	7385	a	g	0.3103	0.0173	0.0035	7.06e-07	+++++-
1	158183561	rs2840582	7385	a	g	0.6536	-0.0162	0.0033	7.13e-07	------
1	158772901	rs1408595	7385	a	t	0.3521	0.0159	0.0032	7.13e-07	++++-+
1	160387203	rs1932932	7385	c	g	0.8692	-0.0234	0.0047	7.45e-07	----+-
1	153964652	rs372780	5566	a	t	0.5483	-0.0178	0.0036	7.52e-07	---???
1	160614501	rs4657188	7385	c	g	0.0754	0.0338	0.0068	7.69e-07	++++++
1	160401262	rs6427656	5530	a	g	0.1314	0.0238	0.0048	7.75e-07	+++???
1	157852184	rs2794506	7344	a	g	0.2763	0.0172	0.0035	8.28e-07	++++++
1	155991888	rs7529060	7385	t	g	0.1302	0.0237	0.0048	8.4e-07	++++++
1	158283088	rs12133079	7369	a	c	0.0351	0.0475	0.0097	8.68e-07	++++++
1	160213351	rs2340727	7331	a	g	0.2486	0.018	0.0037	8.87e-07	++++++
1	158770781	rs2147466	7385	a	g	0.3497	0.0158	0.0032	8.97e-07	++++--
1	155904899	rs10908581	6388	a	g	0.0973	0.0256	0.0052	8.98e-07	+++??-
11	102803176	rs17308149	6440	t	c	0.0214	0.0768	0.0156	9.06e-07	+?+---	DYNC2H1 LOC79659 intron
1	156562253	rs10797007	7369	a	g	0.2321	0.0186	0.0038	9.25e-07	++++-+
1	157448116	rs3027040	6563	a	c	0.4608	-0.0156	0.0032	9.31e-07	-----?
1	152801390	rs9427089	6519	a	g	0.3657	0.0161	0.0033	9.63e-07	+++++?
1	155221008	rs6427340	7349	t	c	0.4411	0.0147	0.003	9.72e-07	++++++
1	155811474	rs14335	7369	t	c	0.0799	0.0285	0.0058	9.72e-07	++++-+
1	156193079	rs927698	6563	a	g	0.0511	0.0356	0.0073	9.85e-07	+++++?
1	160461200	rs12734991	7347	t	c	0.1189	0.0241	0.0049	9.99e-07	++++++
1	150339744	rs11204925	7385	a	g	0.9213	-0.0323	0.0066	1.01e-06	----+-
1	156450868	rs623215	7385	a	t	0.3716	0.0154	0.0032	1.01e-06	++++++
1	157723696	rs12135090	7385	a	g	0.0501	0.0337	0.0069	1.01e-06	+++-++
1	153210505	rs12075984	7369	a	g	0.5446	0.0149	0.0031	1.02e-06	+++-++
11	85799752	rs12269969	7308	t	c	0.0958	0.0259	0.0053	1.05e-06	++++++	CCDC81 LOC60494 intron
1	155159018	rs822436	7369	t	c	0.4024	0.0157	0.0032	1.06e-06	++++++
1	155937440	rs7528684	7324	a	g	0.1299	0.0232	0.0048	1.06e-06	++++--
1	157958996	rs3116656	7385	a	g	0.9142	-0.0265	0.0054	1.06e-06	------
1	159944935	rs12134087	7316	t	c	0.131	0.0229	0.0047	1.06e-06	++++-+
1	152958712	rs4845663	7369	t	c	0.1846	0.0253	0.0052	1.09e-06	++++++
1	160395446	rs10918790	7349	a	g	0.1306	0.0229	0.0047	1.09e-06	++++-+
1	156450367	rs12040592	7385	a	c	0.3714	0.0154	0.0032	1.11e-06	++++++
1	153410570	rs4971092	7369	t	c	0.9683	-0.0573	0.0118	1.14e-06	------
1	156451194	rs448556	7385	t	c	0.3715	0.0153	0.0032	1.14e-06	++++++
1	158216275	rs2789425	7369	t	c	0.7138	-0.0198	0.0041	1.14e-06	----+-
1	155804987	rs12566695	7385	a	g	0.3804	0.0154	0.0032	1.16e-06	+++-+-
1	157720861	rs12132709	7385	a	g	0.0499	0.0342	0.007	1.2e-06	+++-++
1	157721954	rs12756262	7385	a	g	0.9501	-0.0341	0.007	1.2e-06	---+--
1	158638733	rs7513382	7330	t	g	0.8795	-0.023	0.0047	1.2e-06	----+-
1	155807605	rs6669223	7385	a	t	0.9193	-0.028	0.0058	1.23e-06	----+-
1	157862041	rs983788	7369	a	g	0.2777	0.0171	0.0035	1.23e-06	++++-+
1	155599106	rs9427266	7344	a	g	0.1479	0.0212	0.0044	1.24e-06	+++++-
1	156449753	rs607948	7348	t	c	0.6289	-0.0154	0.0032	1.25e-06	------
1	157375418	rs863030	7385	a	g	0.4529	0.0161	0.0033	1.27e-06	++++--
1	156450977	rs691551	7385	a	t	0.3717	0.0153	0.0032	1.3e-06	++++++
1	155236520	rs1572411	7347	t	g	0.9362	-0.0294	0.0061	1.31e-06	----++
1	157383733	rs863036	7385	a	t	0.4165	0.0157	0.0033	1.31e-06	++++--
1	155595577	rs11264696	7385	t	c	0.4332	0.0174	0.0036	1.32e-06	++++++
1	150094437	rs4845624	7368	a	g	0.2068	0.021	0.0043	1.35e-06	++++-+
1	148147107	rs16835135	7369	a	g	0.5265	0.0171	0.0035	1.36e-06	++++++
1	148476744	rs11205347	7310	t	c	0.115	0.0224	0.0046	1.36e-06	+++++-
11	87496474	rs1872739	7321	t	g	0.8701	-0.0216	0.0045	1.37e-06	--+---	RAB38 LOC23682 intron
1	155181662	rs2275201	7324	t	c	0.6147	-0.0153	0.0032	1.37e-06	----+-
1	156451789	rs448005	7385	a	g	0.3719	0.0155	0.0032	1.42e-06	++++++
1	155239091	rs822577	7292	t	c	0.1547	0.0202	0.0042	1.44e-06	++++-+
1	155794587	rs2244798	7346	a	g	0.9361	-0.0291	0.006	1.45e-06	-----+
1	151800522	rs8401	6498	a	g	0.4892	0.0148	0.0031	1.47e-06	+++?++
1	151870653	rs1046379	6563	t	c	0.9359	-0.04	0.0083	1.47e-06	----+?
1	153201877	rs3766921	7385	c	g	0.4538	-0.0148	0.0031	1.47e-06	---+--
1	159945001	rs12136407	7334	t	c	0.8738	-0.0228	0.0047	1.52e-06	----+-
1	156115294	rs7537631	7368	t	c	0.052	0.0366	0.0076	1.56e-06	++++-+
1	156449031	rs594364	7385	t	c	0.3716	0.0151	0.0032	1.6e-06	++++++
1	155697049	rs4060884	7385	a	g	0.6145	-0.0166	0.0035	1.64e-06	-----+
1	156016168	rs6427402	7343	t	c	0.8587	-0.0214	0.0045	1.67e-06	------
1	157925733	rs12749227	7385	t	c	0.0963	0.0262	0.0055	1.67e-06	+++++-
1	157848842	rs4233355	7369	a	g	0.1894	0.0197	0.0041	1.73e-06	++++-+
1	151904028	rs6427671	6563	a	g	0.0653	0.0369	0.0077	1.81e-06	++++-?
1	160209682	rs6693833	7330	t	c	0.8183	-0.0196	0.0041	1.81e-06	-----+
1	156558860	rs7544532	5530	t	c	0.7142	-0.0166	0.0035	1.86e-06	---???
16	70636408	rs1424241	7365	a	g	0.1866	-0.0186	0.0039	1.88e-06	---++-
1	150626808	rs1923504	7369	t	c	0.0835	0.0319	0.0067	1.92e-06	++++-+
1	151925104	rs11264236	7366	a	g	0.0643	0.0372	0.0078	1.93e-06	+++++-
1	153214120	rs11585145	7385	a	t	0.5464	0.0145	0.0031	1.94e-06	+++-++
1	157481950	rs863018	7385	t	c	0.0639	0.0315	0.0066	2.05e-06	++++++
1	157706537	rs11265204	7333	a	g	0.8413	-0.0201	0.0042	2.06e-06	----+-
9	124182882	rs10306145	7368	t	c	0.6072	0.0151	0.0032	2.13e-06	+++++-	PTGS1 LOC5742 intron
1	157720561	rs4133289	7369	t	c	0.0504	0.0333	0.007	2.13e-06	+++--+
1	155196489	rs6655972	5501	a	g	0.3848	0.0153	0.0032	2.17e-06	+++???
1	155967873	rs1537949	7385	t	c	0.1426	0.0222	0.0047	2.17e-06	++++++
1	156158233	rs12022838	6563	a	g	0.0217	0.0525	0.0111	2.19e-06	++++-?
11	85791888	rs12278188	7385	a	g	0.9043	-0.0249	0.0053	2.21e-06	------	CCDC81 LOC60494 intron
3	136459854	rs13085606	7367	t	c	0.9618	-0.0426	0.009	2.24e-06	-----+	EPHB1 LOC2047 intron
1	155212723	rs1572407	7385	t	c	0.1526	0.0197	0.0042	2.3e-06	++++-+
1	156448987	rs449838	7385	t	c	0.3727	0.0152	0.0032	2.3e-06	++++++
1	156450566	rs691314	7277	a	g	0.2965	0.0159	0.0034	2.3e-06	++++++
1	158192055	rs2840584	7329	t	c	0.3152	0.0155	0.0033	2.3e-06	++++++
1	156245580	rs6680584	6388	a	g	0.3664	0.0204	0.0043	2.31e-06	+++??-
1	159949760	rs11746	7367	a	g	0.1163	0.0234	0.005	2.31e-06	++++++
1	156446107	rs402699	7385	a	g	0.3735	0.0152	0.0032	2.32e-06	++++++
1	161129470	rs12124253	6351	a	c	0.8235	-0.0198	0.0042	2.39e-06	---??-
1	157866038	rs984553	7367	a	g	0.3601	0.0154	0.0033	2.41e-06	++++-+
11	87499743	rs11018537	7329	a	g	0.8684	-0.0209	0.0044	2.43e-06	--+--+	RAB38 LOC23682 intron
1	156145521	rs7545514	7385	a	g	0.5478	-0.0145	0.0031	2.45e-06	----+-
1	161019716	rs1779999	7369	t	c	0.2825	0.0162	0.0034	2.47e-06	++++-+
1	156445860	rs384414	7369	t	c	0.3758	0.0151	0.0032	2.51e-06	++++++
1	157270033	rs1772413	6563	a	g	0.2462	-0.0172	0.0037	2.52e-06	-----?
6	159466730	rs12208790	7335	t	c	0.1987	-0.0179	0.0038	2.6e-06	---+++
9	124187508	rs9299280	7329	a	g	0.6148	0.0147	0.0031	2.63e-06	+++++-	PTGS1 LOC5742 intron
9	124187692	rs9299281	7369	a	g	0.3786	-0.0149	0.0032	2.74e-06	----++	PTGS1 LOC5742 intron
1	153745521	rs6688636	7369	t	c	0.8044	-0.019	0.004	2.82e-06	----+-
1	158101052	rs3795332	7385	t	g	0.6674	0.0151	0.0032	2.85e-06	++++-+
1	153222348	rs10908449	7333	t	c	0.4539	-0.0141	0.003	2.88e-06	---++-
9	124186801	rs4836888	7333	t	g	0.3834	-0.0146	0.0031	2.89e-06	-----+	PTGS1 LOC5742 intron
1	155212332	rs6680271	5530	c	g	0.4418	0.0142	0.003	2.95e-06	+++???
1	156953655	rs16840675	6563	t	c	0.749	0.0168	0.0036	2.98e-06	++++-?
1	152876281	rs9426831	7325	a	t	0.9017	-0.0242	0.0052	3.16e-06	----++
1	153210780	rs12076073	7369	a	g	0.5445	0.0142	0.0031	3.17e-06	+++--+
1	156459369	rs1633149	7369	a	g	0.6269	-0.015	0.0032	3.3e-06	----+-
1	156462089	rs374513	7355	t	c	0.3719	0.015	0.0032	3.4e-06	++++-+
8	37640816	rs10110753	6496	t	c	0.0624	0.0292	0.0063	3.5e-06	+++++?
1	157607215	rs7548833	6563	t	c	0.6247	0.0148	0.0032	3.55e-06	++++-?
1	157969111	rs12727021	7385	a	g	0.0854	0.0252	0.0054	3.57e-06	+++++-
1	156038504	rs4971154	7385	t	c	0.1246	0.0222	0.0048	3.6e-06	++++++
1	158189583	rs2249707	7367	t	c	0.3039	0.0156	0.0034	3.6e-06	++++-+
1	151448740	rs1410858	7368	a	c	0.9192	-0.0293	0.0063	3.64e-06	----+-
1	156437170	rs401904	7365	t	c	0.6239	-0.0149	0.0032	3.64e-06	------
9	124182968	rs10306146	7369	t	c	0.4088	-0.0146	0.0032	3.65e-06	----++	PTGS1 LOC5742 intron
9	124183205	rs10306148	7385	c	g	0.4082	-0.0146	0.0032	3.75e-06	----++	PTGS1 LOC5742 intron
1	156333458	rs6427420	7322	a	g	0.7454	-0.0162	0.0035	3.8e-06	---+++
1	158100357	rs12409375	7331	t	c	0.3093	-0.015	0.0032	3.85e-06	------
1	156440330	rs1748383	7369	t	c	0.6242	-0.0149	0.0032	3.89e-06	------
1	156442448	rs440862	5520	a	g	0.6272	-0.0148	0.0032	3.96e-06	---???
1	158187450	rs2789419	7385	a	t	0.3189	0.0152	0.0033	3.96e-06	+++++-
1	157340349	rs2852723	7369	a	g	0.4598	0.0149	0.0032	4.08e-06	++++-+
1	153679928	rs1325908	7311	a	c	0.2506	0.0166	0.0036	4.1e-06	++++++
1	157737945	rs6689654	7385	t	g	0.0488	0.0326	0.0071	4.11e-06	+++-++
1	157859434	rs2794509	7385	t	g	0.7169	-0.016	0.0035	4.11e-06	------
9	86149886	rs12351012	7369	t	c	0.8764	-0.0231	0.005	4.12e-06	---++-	SLC28A3 LOC64078 intron
1	156451439	rs393304	7126	a	g	0.377	0.015	0.0033	4.2e-06	++++++
1	159947492	rs1934908	7351	t	c	0.8749	-0.0221	0.0048	4.2e-06	----+-
1	157182541	rs861319	7366	a	g	0.6312	-0.0158	0.0034	4.24e-06	------
1	156973859	rs183447	7328	a	g	0.6786	-0.0153	0.0033	4.25e-06	---++-
1	155162788	rs865239	7374	a	g	0.1469	0.02	0.0043	4.37e-06	++++-+
1	156323275	rs7364493	7363	a	g	0.7168	-0.0194	0.0042	4.43e-06	------
1	160365925	rs1572495	7333	a	g	0.5961	-0.0145	0.0032	4.43e-06	----+-
5	3851490	rs17652726	7385	t	g	0.9736	-0.0537	0.0117	4.46e-06	---+--
1	154118747	rs729022	7369	t	c	0.2186	0.0176	0.0038	4.57e-06	++++++
1	157963534	rs3116653	7385	c	g	0.0858	0.0248	0.0054	4.63e-06	+++++-
1	152904208	rs9427118	7366	t	c	0.0474	0.0383	0.0084	4.73e-06	++++++
1	153063336	rs6681392	7291	t	c	0.4503	0.0141	0.0031	4.73e-06	++++++
1	157866431	rs1446958	7385	a	g	0.3808	0.015	0.0033	4.76e-06	++++-+
1	153081990	rs883905	7385	a	g	0.3002	0.0181	0.004	4.77e-06	++++++
20	58335115	rs17801293	7385	a	g	0.9661	-0.0376	0.0082	5.1e-06	---+--
1	161558841	rs2292275	7331	t	c	0.9342	-0.0282	0.0062	5.11e-06	-----+
1	150630205	rs10888485	7385	a	g	0.4494	0.0143	0.0031	5.16e-06	+++--+
1	155371094	rs6704373	7334	c	g	0.3182	0.0168	0.0037	5.29e-06	++++++
1	160433543	rs6663969	7385	c	g	0.1187	0.0227	0.005	5.38e-06	++++++
1	158195335	rs1316963	7360	a	g	0.323	0.0175	0.0039	5.41e-06	++++++
2	68345541	rs41427451	5529	t	c	0.0242	0.0456	0.01	5.42e-06	+++???
1	155328174	rs1176535	7293	a	g	0.1565	0.019	0.0042	5.46e-06	++++--
1	157047208	rs857782	7349	a	t	0.2075	0.0173	0.0038	5.48e-06	++++++
1	157851817	rs1446970	7385	c	g	0.7173	-0.0158	0.0035	5.52e-06	------
1	153385951	rs12025371	7385	a	t	0.1875	0.02	0.0044	5.54e-06	+++++-
1	151410128	rs498131	7385	c	g	0.5498	0.0154	0.0034	5.56e-06	+++++-
1	157862341	rs983790	7385	a	g	0.2839	0.0159	0.0035	5.58e-06	++++++
1	157727495	rs12141291	7385	t	c	0.0518	0.0314	0.0069	5.68e-06	+++-++
1	157608926	rs6687734	6563	t	c	0.3704	-0.0145	0.0032	5.78e-06	----+?
9	124183613	rs5788	7369	a	c	0.5985	0.0143	0.0032	5.8e-06	++++--	PTGS1 LOC5742 coding-synonymous reference
1	156985845	rs425539	7321	c	g	0.8099	-0.0182	0.004	5.84e-06	----++
1	153169671	rs11264286	7251	a	g	0.5824	-0.0142	0.0031	5.93e-06	---++-
1	157904639	rs11585798	5566	a	t	0.0245	0.0583	0.0129	5.95e-06	+++???
9	124186716	rs4836886	7333	t	c	0.6161	0.0142	0.0031	5.97e-06	++++--	PTGS1 LOC5742 intron
9	124186764	rs4836887	7333	t	c	0.6161	0.0142	0.0031	5.97e-06	++++--	PTGS1 LOC5742 intron
1	160477095	rs4431825	7367	a	g	0.8805	-0.0231	0.0051	6.03e-06	----+-
1	160337330	rs12036529	6563	a	t	0.9531	-0.0333	0.0074	6.12e-06	---+-?
1	156975173	rs381510	7364	a	g	0.319	0.015	0.0033	6.16e-06	+++--+
1	157729005	rs4325129	7385	a	g	0.9482	-0.0312	0.0069	6.21e-06	---+--
1	158180012	rs1316275	7332	a	g	0.3114	0.0145	0.0032	6.29e-06	++++-+
1	157859539	rs2794510	7318	t	c	0.2826	0.0157	0.0035	6.3e-06	++++++
1	157965109	rs3116651	7349	t	c	0.0859	0.0245	0.0054	6.48e-06	+++++-
1	148163841	rs7544531	7369	t	c	0.4506	-0.0149	0.0033	6.49e-06	----+-
1	153639296	rs1886905	7368	t	c	0.7275	-0.0159	0.0035	6.62e-06	----+-
1	160366736	rs16856782	7385	t	c	0.5992	-0.0142	0.0031	6.62e-06	----+-
1	151117562	rs3737861	7332	a	c	0.2876	0.0152	0.0034	6.63e-06	++++++
1	157336737	rs2518565	7385	a	g	0.5851	-0.0145	0.0032	6.65e-06	------
1	151538148	rs821431	7369	t	c	0.5308	-0.0144	0.0032	6.67e-06	----+-
1	160366575	rs12084985	7385	a	g	0.5992	-0.0141	0.0031	6.71e-06	----+-
1	160366911	rs16856785	7385	c	g	0.5992	-0.0141	0.0031	6.73e-06	----+-
17	53356318	rs9913983	7368	t	c	0.3174	-0.0182	0.004	6.89e-06	-----+
1	157744886	rs6687017	6563	t	c	0.6359	0.0143	0.0032	7.08e-06	++++-?
1	151220176	rs1415972	6514	a	g	0.0928	0.0241	0.0054	7.17e-06	++++-?
1	157226074	rs856146	7367	t	c	0.8731	-0.0239	0.0053	7.22e-06	------
7	25836218	rs10225976	7385	t	c	0.7359	-0.0157	0.0035	7.29e-06	---++-
1	162509350	rs1934038	6525	t	c	0.0831	0.0258	0.0057	7.29e-06	++++-?
9	23210531	rs10965711	7385	a	g	0.7583	0.0164	0.0037	7.36e-06	+++-++
1	157851906	rs1374485	7385	a	g	0.2808	0.0157	0.0035	7.4e-06	++++++
1	158666210	rs6688100	7333	t	c	0.1258	0.0206	0.0046	7.49e-06	++++-+
1	156071272	rs2765501	7319	a	g	0.0689	0.0277	0.0062	7.62e-06	++++++
1	158383819	rs11265332	6563	c	g	0.9441	-0.037	0.0083	7.64e-06	-----?
1	162510720	rs1578087	6563	t	g	0.0829	0.0258	0.0058	7.71e-06	++++-?
1	218014463	rs7535102	7333	a	g	0.1118	0.021	0.0047	7.72e-06	+++++-
1	157914280	rs12744244	7297	a	c	0.037	0.0366	0.0082	7.73e-06	++++-+
18	68272298	rs9963769	6563	t	c	0.232	0.0159	0.0036	7.82e-06	+++-+?
1	159012023	rs493644	7223	t	c	0.0851	0.0251	0.0056	7.97e-06	++++++
1	157712728	rs7519020	6563	a	g	0.9645	-0.0373	0.0084	8.07e-06	---+-?
1	160368453	rs12093845	7349	a	g	0.4008	0.0141	0.0032	8.22e-06	++++-+
1	155609586	rs12138542	7385	a	g	0.1512	0.0208	0.0047	8.36e-06	+++++-
1	155056405	rs7531222	7385	t	c	0.2806	0.0166	0.0037	8.58e-06	++++++
9	124188453	rs6478565	7369	a	g	0.3782	-0.0141	0.0032	8.62e-06	-----+	PTGS1 LOC5742 intron
1	158262106	rs12403242	6563	c	g	0.9685	-0.04	0.009	8.65e-06	-----?
1	158600986	rs10908776	7319	t	c	0.5899	-0.014	0.0032	8.86e-06	------
1	160369802	rs10494367	7385	a	g	0.5996	-0.014	0.0031	8.88e-06	----+-
1	155623104	rs2873343	7385	c	g	0.8839	-0.0228	0.0051	9.11e-06	------
1	157712994	rs4233351	7369	a	g	0.2762	0.0155	0.0035	9.12e-06	++++-+
11	5704798	rs7933860	7336	t	c	0.5634	0.0135	0.003	9.25e-06	+++-++
1	157716088	rs7541480	7385	a	g	0.9499	-0.031	0.007	9.26e-06	---+-+
1	161811198	rs12034856	7385	a	g	0.8832	-0.022	0.005	9.33e-06	----+-
10	30290443	rs2795623	5448	a	g	0.6624	-0.0147	0.0033	9.4e-06	---???
1	158267059	rs12409352	6527	a	t	0.9693	-0.0395	0.0089	9.4e-06	-----?
1	157847497	rs17457976	6410	a	g	0.9658	-0.0388	0.0088	9.68e-06	-----?
16	70610126	rs8045316	7369	a	g	0.1424	-0.0191	0.0043	9.69e-06	---+--	DHODH LOC1723 intron
1	154223527	rs6670493	6388	c	g	0.7575	-0.0179	0.004	9.89e-06	---??-
1	156451393	rs377795	7385	a	t	0.6143	-0.0142	0.0032	9.89e-06	------
1	155935617	rs2210913	7385	t	c	0.8597	-0.0198	0.0045	9.95e-06	------
1	157713507	rs6678321	7369	a	g	0.2531	-0.0161	0.0037	9.99e-06	----+-
