# Supplementary material for: Genome-Wide Association Study of White Blood Cell Count in 16,388 African Americans: the Continental Origins and Genetic Epidemiology Network (COGENT)
Source: PLoS Genet. 2011 Jun 30;7(6):e1002108. doi: 10.1371/journal.pgen.1002108 (PMC3128101; doi:10.1371/journal.pgen.1002108)
Supplement: Table S5 — Results of top SNPs (P<1×10−5) for eosinophils. (XLS) [file pgen.1002108.s010.xls]

## Sheet: S5 EOSINOPHILS
chr	position	snp	n	allele1	allele2	freq1	effect	stderr	pvalue	direction	hetisq	gene info
3	178760497	rs7653765	6402	a	g	0.8379	0.0151	0.0028	7.86e-08	+++++	-24.5
2	125167504	rs13002390	6437	t	c	0.5696	0.011	0.0022	3.32e-07	+++++	-23.8	CNTNAP5 LOC129684 intron
9	92771305	rs1155522	6437	c	g	0.838	-0.0143	0.0028	4.37e-07	----+	0
2	125171735	rs1993273	6398	a	g	0.5215	0.0103	0.0021	6.48e-07	+++++	-28.4	CNTNAP5 LOC129684 intron
10	23246452	rs1922124	6437	a	g	0.2676	0.0117	0.0023	6.61e-07	+++++	-30.7
2	125173728	rs13407611	6437	a	g	0.5212	0.0106	0.0021	6.62e-07	+++++	-28.1	CNTNAP5 LOC129684 intron
2	125170866	rs10178249	6437	a	g	0.5208	0.0103	0.0021	7.19e-07	+++++	-33.1	CNTNAP5 LOC129684 intron
2	125171769	rs1993272	6437	t	c	0.5089	0.01	0.0021	1.57e-06	+++++	0	CNTNAP5 LOC129684 intron
12	8911595	rs7311897	6430	t	c	0.8183	-0.0129	0.0027	1.78e-06	----+	-4.6	A2ML1 LOC144568 intron
8	41347615	rs10958680	6437	t	c	0.3455	0.0121	0.0025	1.8e-06	+++-+	-21.6	LOC727725 intron
2	125172382	rs11902093	6402	c	g	0.5286	0.0099	0.0021	2.03e-06	+++++	-41.6	CNTNAP5 LOC129684 intron
7	141763706	rs11770471	6437	t	g	0.1383	0.0142	0.003	2.41e-06	+++++	0
10	23193356	rs7070284	6437	t	c	0.2791	0.0113	0.0024	2.5e-06	+++++	0
2	125173710	rs7580383	6436	a	g	0.5086	0.0099	0.0021	2.59e-06	++++-	-41.7	CNTNAP5 LOC129684 intron
8	41334750	rs4546646	6437	t	c	0.758	-0.0133	0.0028	2.94e-06	---+-	40.9	LOC727725 intron
13	43538995	rs9567354	6267	t	c	0.9373	-0.0204	0.0044	2.99e-06	---+-	-28.7
12	8915144	rs7313300	6437	a	g	0.1689	0.0145	0.0031	3.07e-06	+++++	-48.2	A2ML1 LOC144568 intron
2	125169803	rs1454134	6437	a	g	0.465	-0.0098	0.0021	3.14e-06	-----	0	CNTNAP5 LOC129684 intron
18	45935263	rs17802456	6437	a	t	0.8684	-0.0147	0.0032	3.2e-06	----+	0	MYO5B LOC4645 intron
10	23208734	rs10764354	6437	t	c	0.2646	0.0112	0.0024	3.28e-06	++++-	-20.3
18	64851463	rs17819720	6369	t	g	0.8626	-0.0142	0.0031	3.68e-06	+--+-	72.2	CCDC102B LOC79839 intron
2	125172717	rs6755119	6401	c	g	0.5356	0.0096	0.0021	3.69e-06	+++++	0	CNTNAP5 LOC129684 intron
10	23227716	rs10828368	6437	a	t	0.2657	0.0111	0.0024	3.7e-06	+++++	-24
3	178784207	rs6763998	6434	a	c	0.1892	-0.0122	0.0026	3.78e-06	-----	-36.9
7	141783983	rs17231	6339	a	c	0.1351	0.0143	0.0031	3.88e-06	++++-	-46.2
10	116267515	rs2497707	6437	a	g	0.0259	0.0369	0.008	4.35e-06	+-+++	24.8	ABLIM1 LOC3983 intron
2	219753698	rs2293072	6397	a	g	0.0354	0.0252	0.0055	4.57e-06	+++-+	0	C2orf17 LOC79137 coding-synonymous reference
10	23235215	rs4601662	6437	a	c	0.7326	-0.011	0.0024	4.9e-06	-----	-22.4
10	23235895	rs10764363	6437	a	t	0.2674	0.011	0.0024	4.9e-06	+++++	-22.4
10	23207854	rs1578343	5343	a	g	0.7181	-0.01	0.0022	5.51e-06	---??	-44.5
8	41564666	rs17600159	6402	a	g	0.9665	-0.0261	0.0058	5.56e-06	----+	-15	AGPAT6 LOC137964 intron LOC727725
13	25676961	rs9319280	5442	t	g	0.9013	-0.0163	0.0036	6.48e-06	---??	0	RNF6 LOC6049 intron
17	6106558	rs9284355	6437	a	g	0.7856	0.0116	0.0026	6.93e-06	+++--	0
7	141788913	rs6974551	6437	t	c	0.1356	0.0137	0.0031	7e-06	+++++	0
7	141789228	rs6977669	6437	a	g	0.1356	0.0137	0.0031	7e-06	+++++	0
12	8910744	rs17729753	6376	t	c	0.196	0.0117	0.0026	7.2e-06	+++++	-29.6	A2ML1 LOC144568 intron
18	22743220	rs10502479	6437	a	c	0.9387	-0.0212	0.0047	7.4e-06	-----	0	C18orf16 LOC147429 intron
18	45921218	rs12150790	6437	t	c	0.861	-0.0138	0.0031	7.57e-06	----+	0	MYO5B LOC4645 intron
18	45924211	rs17802396	6437	t	c	0.861	-0.0138	0.0031	7.58e-06	----+	0	MYO5B LOC4645 intron
18	8475638	rs9807483	6437	a	t	0.982	-0.0394	0.0088	7.95e-06	---++	29.5
13	25675083	rs9581587	6437	a	c	0.9038	-0.0164	0.0037	8.01e-06	---++	-47.6	RNF6 LOC6049 intron
10	23239225	rs1922123	6437	a	c	0.2405	0.011	0.0025	8.02e-06	+++++	-47.6
8	41322727	rs11779994	6437	t	c	0.2038	0.0142	0.0032	8.08e-06	+++--	46.8	LOC727725 intron
18	8475433	rs9807797	6437	a	g	0.018	0.0393	0.0088	8.31e-06	+++--	29.5
10	112488828	rs11195297	6437	a	c	0.4921	-0.0095	0.0021	8.38e-06	-----	0
7	141736663	rs2097229	6437	a	t	0.2866	0.0102	0.0023	8.46e-06	+++++	28.5
10	23226533	rs10764362	5394	t	c	0.2582	0.0106	0.0024	9.4e-06	+++??	9.3
8	41324152	rs12549180	6437	a	g	0.6027	-0.0105	0.0024	9.69e-06	---+-	44.2	LOC727725 intron
