# Supplementary material for: Genome-Wide Association Study of White Blood Cell Count in 16,388 African Americans: the Continental Origins and Genetic Epidemiology Network (COGENT)
Source: PLoS Genet. 2011 Jun 30;7(6):e1002108. doi: 10.1371/journal.pgen.1002108 (PMC3128101; doi:10.1371/journal.pgen.1002108)
Supplement: Table S7 — Results of top SNPs (P<1×10−5) for lymphocytes. (XLS) [file pgen.1002108.s012.xls]

## Sheet: S7 LYMPHOCYTES
chr	position	snp	n	allele1	allele2	freq1	effect	stderr	pvalue	direction	gene info
1	157458272	rs3027077	7429	t	c	0.036	0.0625	0.0122	2.71e-07	++++++
12	53744697	rs6581016	7429	a	c	0.0445	0.0683	0.0135	3.99e-07	++++++
1	151436220	rs1410869	7429	a	c	0.7289	-0.0264	0.0053	7.33e-07	------
8	58276320	rs12678187	7429	a	g	0.0539	0.06	0.0122	8.69e-07	++++-+
1	151436146	rs1831238	7429	a	g	0.2744	0.0257	0.0053	1.43e-06	++++++
1	151437772	rs10888535	7392	c	g	0.2482	0.0253	0.0054	2.73e-06	+++++-
2	181685472	rs6433894	7427	a	g	0.5219	-0.0215	0.0046	2.75e-06	------	LOC731781 intron LOC729026
12	53858919	rs2169856	6553	c	g	0.9603	-0.0586	0.0125	2.92e-06	----+?
2	181697154	rs7588217	7429	t	c	0.4777	0.0213	0.0046	3.39e-06	++++++	LOC731781 intron LOC729026
2	181716045	rs1018326	7419	t	c	0.5181	-0.0213	0.0046	3.91e-06	------	LOC731781 intron LOC729026
4	138183952	rs7699094	7429	a	g	0.0942	0.0366	0.008	4.23e-06	++++++	LOC730761 intron LOC729578
17	60727583	rs740856	7388	t	c	0.231	0.0253	0.0055	4.39e-06	+-++++
9	31513945	rs10465075	7429	a	g	0.0418	0.0441	0.0097	5.26e-06	++++++
2	23406819	rs998157	6425	a	g	0.1723	-0.0285	0.0063	6.02e-06	---??-
2	174038229	rs1992013	7391	t	g	0.8812	0.0325	0.0072	6.13e-06	++++++
8	18561082	rs10081421	5646	a	t	0.0277	-0.1013	0.0224	6.22e-06	-?-+-?	PSD3 LOC23362 intron
2	181686198	rs6731186	7429	t	c	0.5215	-0.0206	0.0046	7.15e-06	---++-	LOC731781 intron LOC729026
17	1957347	rs8082647	7387	t	c	0.4584	0.0205	0.0046	8.22e-06	+++-++	SMG6 LOC23293 intron
10	36069632	rs875655	7429	a	g	0.3826	-0.0218	0.0049	8.28e-06	---+--
11	67178639	rs2054409	6589	a	g	0.3633	0.0224	0.005	8.98e-06	+-+-+?
1	157603572	rs10494322	7392	t	c	0.955	-0.054	0.0122	9.18e-06	------
19	16366106	rs1870071	7363	t	c	0.4762	-0.0202	0.0045	9.35e-06	-+----	EPS15L1 LOC58513 intron
19	16419766	rs7256818	7429	a	c	0.5312	0.0205	0.0046	9.96e-06	+-++++	EPS15L1 LOC58513 intron
