# Supplementary material for: Genome-Wide Association Study of White Blood Cell Count in 16,388 African Americans: the Continental Origins and Genetic Epidemiology Network (COGENT)
Source: PLoS Genet. 2011 Jun 30;7(6):e1002108. doi: 10.1371/journal.pgen.1002108 (PMC3128101; doi:10.1371/journal.pgen.1002108)
Supplement: Table S8 — Cohort-level mean and standard deviation WBC count for each genotype class at WBC–associated loci. (XLSX) [file pgen.1002108.s013.xlsx]

## Sheet: WBC
				Allele1/Allele1		Allele1/Allele2		Allele2/Allele2
Gene	SNP	Allele1/Allele2	Study	Sample Size	WBC, Mean (SD), x 1000 Cells per mm3	Sample Size	WBC, Mean (SD), x 1000 Cells per mm3	Sample Size	WBC, Mean (SD), x 1000 Cells per mm3
DARC	rs2814778	C/T	WHI	4938	5.06 (1.53)	2636	6.47 (1.75)	521	6.63 (1.84)
			ARIC	1846	5.17 (1.56)	705	6.84 (1.93)	113	6.99 (1.94)
			CARDIA	843	5.21 (1.55)	381	7.10 (2.14)	51	7.31 (1.69)
			JHS	1293	5.14 (1.56)	479	6.84 (1.84)	60	6.37 (1.42)
			HABC	549	4.95 (1.63)	301	6.58 (2.01)	51	7.09 (1.73)
			GeneSTAR	620	5.41 (1.63)	267	7.19 (1.93)	47	7.21 (1.99)
			HANDLS	NA	NA	NA	NA	NA	NA
CXCL2	rs9131	C/T	WHI	4631	5.63 (1.76)	2939	5.60 (1.81)	524	5.56 (1.62)
			ARIC	1661	5.71 (1.84)	866	5.67 (1.90)	137	5.58 (1.70)
			CARDIA	555	5.98 ( 1.89)	332	5.80 (2.19)	55	6.06 (2.11)
			JHS	1236	5.71 (1.99)	665	5.61 (1.75)	92	5.54 (1.85)
			HABC	546	5.76 (2.04)	290	5.36 (1.75)	62	5.45 (1.99)
			GeneSTAR	553	6.08 (1.92)	318	5.92 (1.90)	61	5.82 (2.19)
			HANDLS	528	6.25 (1.99)	296	6.13 (1.96)	38	5.95 (1.68)
CDK6	rs445	C/T	WHI	5497	5.66 (1.79)	2383	5.50 (1.71)	215	5.73 (1.74)
			ARIC	1647	5.78 (1.90)	894	5.50 (1.70)	89	5.19 (1.46)
			CARDIA	627	5.96 (2.06)	287	5.89 (1.97)	27	5.35 (1.22)
			JHS	1357	5.69 (1.83)	551	5.61 (1.78)	77	5.44 (1.74)
			HABC	594	5.68 (2.07)	267	5.51 (1.71)	40	5.27 (1.76)
			GeneSTAR	604	6.11 (1.90)	299	5.88 (2.02)	31	5.31 (1.49)
			HANDLS	576	6.25 (2.03)	256	6.13 (1.82)	30	5.82 (2.00)
PMSD3-CSF3	rs8066582	C/T	WHI	3240	5.53 (1.77)	3761	5.64 (1.75)	1094	5.77 (1.85)
	or		ARIC	1023	5.61 (1.75)	1282	5.71 (1.91)	335	5.83 (1.90)
	rs4065321	T/C	CARDIA	392	6.01 (2.08)	439	5.82 (1.89)	108	6.03 (2.25)
			JHS	801	5.59 (1.85)	932	5.75 (2.01)	260	5.64 (1.74)
			HABC	363	5.52(2.03)	395	5.60 (1.90)	143	5.87 (1.90)
			GeneSTAR	386	5.97 (1.73)	434	6.03 (2.09)	114	6.06 (1.94)
			HANDLS	383	6.06 (1.86)	364	6.32 (2.07)	115	6.28 (1.98)

## Sheet: Neutrophils
				Allele1/Allele1		Allele1/Allele2		Allele2/Allele2
Gene	SNP	Allele1/Allele2	Study	Sample Size	WBC, Mean (SD), x 1000 Cells per mm3	Sample Size	WBC, Mean (SD), x 1000 Cells per mm3	Sample Size	WBC, Mean (SD), x 1000 Cells per mm3
DARC	rs2814778	C/T	WHI	NA	NA	NA	NA	NA	NA
			ARIC	1819	3.32 (1.09)	693	4.81 (1.49)	109	4.94 (1.53)
			CARDIA	578	3.58 (1.02)	267	5.28 (1.89)	37	5.12 (1.12)
			JHS	1287	2.67 (1.14)	476	4.20 (1.41)	59	3.92 (1.14)
			HABC	139	4.67 (1.51)	62	6.33 (1.89)	5	6.53 (1.46)
			GeneSTAR	545	3.20 (1.02)	227	3.73 (0.74)	41	3.76 (0.82)
			HANDLS	NA	NA	NA	NA	NA	NA
CXCL2	rs9131	C/T	WHI	NA	NA	NA	NA	NA	NA
			ARIC	1631	3.81 (1.42)	855	3.75 (1.41)	135	3.67 (1.35)
			CARDIA	551	4.27 (1.51)	326	4.00 (1.58)	55	4.11 (1.72)
			JHS	1128	3.20 (1.59)	663	3.09 (1.39)	91	3.00 (1.33)
			HABC	120	5.41 (1.87)	70	4.99 (1.65)	16	4.83 (1.88)
			GeneSTAR	488	3.46 (1.00)	272	3.33 (1.09)	51	3.28 (0.97)
			HANDLS	527	3.52 (1.53)	294	3.45 (1.49)	38	3.27 (1.19)
CDK6	rs445	C/T	WHI	NA	NA	NA	NA	NA	NA
			ARIC	1532	3.86 (1.41)	757	3.62 (1.31)	95	3.38 (1.00)
			CARDIA	568	4.27 (1.69)	277	3.97 (1.31)	37	3.92 (1.20)
			JHS	1161	3.18 (1.42)	576	3.03 (1.35)	85	2.73 (1.23)
			HABC	134	5.21 (1.79)	64	5.31 (1.87)	8	4.73 (1.48)
			GeneSTAR	510	3.35 (1.06)	275	3.41 (1.02)	28	3.33 (0.81)
			HANDLS	573	3.52 (1.53)	256	3.42 (1.42)	30	3.31 (1.57)

## Sheet: Monocytes
				Allele1/Allele1		Allele1/Allele2		Allele2/Allele2
Gene	SNP	Allele1/Allele2	Study	Sample Size	WBC, Mean (SD), x 1000 Cells per mm3	Sample Size	WBC, Mean (SD), x 1000 Cells per mm3	Sample Size	WBC, Mean (SD), x 1000 Cells per mm3
DARC	rs2814778	C/T	WHI	NA	NA	NA	NA	NA	NA
			ARIC	1816	0.327 (0.198)	693	0.378 (0.187)	109	0.390 (0.217)
			CARDIA	573	0.282 (0.149)	266	0.380 (0.196)	37	0.371 (0.185)
			JHS	1287	0.361 (0.132)	474	0.452 (0.151)	59	0.433 (0.134)
			HABC	139	0.350 (0.120)	62	0.400 (0.150)	5	0.400 (0.120)
			GeneSTAR	540	0.327 (0.146)	225	0.280 (0.112)	41	0.314 (0.154)
			HANDLS	NA	NA	NA	NA	NA	NA
